# Supplementary material for: Synthesis and Optical Properties of N-Arylnaphtho- and Anthra[2,3-d]oxazol-2-amines
Source: Molecules. 2025 Jan 15;30(2):319. doi: 10.3390/molecules30020319 (PMC11767873; doi:10.3390/molecules30020319)
Supplement: Supplementary file 1 [file molecules-30-00319-s001.zip]

Archive with 1 entries (1 files):
- molecules-3416325-supplementary.pdf
